# Supplementary material for: Decision-making for active living infrastructure in new communities: a qualitative study in England
Source: J Public Health (Oxf). 2019 Sep 30;42(3):e249–58. doi: 10.1093/pubmed/fdz105 (PMC7435215; doi:10.1093/pubmed/fdz105)
Supplement: suppl_data_fdz105 [file suppl_data_fdz105.zip]

Archive with 2 entries (2 files):
- COREQChecklist-Decision-making for ALI.docx
- Interview guide - Decision-making for ALI.docx
